# Supplementary material for: A cost analysis of postpartum home visit programming in Kenya: estimates to aid policymakers
Source: Front Health Serv. 2025 Nov 13;5:1644078. doi: 10.3389/frhs.2025.1644078 (PMC12657431; doi:10.3389/frhs.2025.1644078)
Supplement: Supplementary file 2 [file Table2.xlsx]

## Sheet: Guide to using calculator
	Tab	Contents
	Guide to using calculator	Explains how to use the calculator with provision to vary the costs in the equation-capital and recurrent costs inclusive of formula to apply to determine estimated cost of setting up a new program in different settings while maintaining matched estimates of governement capital costs constant with variation to recurrent costs
	**Equation 1 Calculator for Policy makers:	Calculates program scale up costs per the equation provided with Capital costs (C) from the Linda Kizazi research study used to guide estimated government cost for one off capital items matched to governemetn expenditure scales and then mainatined and applied in the equation while variations are made to recurrent costs based on governement expense scales (R).(**To use the calculator for starting …
1	Personel tab	Outlines program cost at government job groups/expenditure scales for small level 3 facility- can be adjusted to scale bigger, smaller programs and adjust personnel to reflect real personell requirements for respective facilities and sharing between programs
2	Supplies tab	Outlines program cost at governement expenditure scales for small level 3 facility- can be adjusted to scale bigger, smaller programs and adjust supplies to reflect real supplies requirements and sharing between programs
3	Transport tab	Outlines program cost at governement expenditure scales for small level 3 facility- can be adjusted to scale bigger, smaller programs and adjust transport costs to reflect real transport costs and sharing between programs
4	Total Program cost 3 approaches	Governemtn estimated total costs and per visit costs of 3 staffing approaches,If delivered by government staff-Registered nurse only (RN) ,Community Health Promoter Only (CHP) and combined where the RN and CHP conduct visits togther (RN+CHP)
5	Summarized Comparison 3 staffing approaches	Registered nurse only (RN) ,Community Health Promoter Only (CHP) and combined where the RN and CHP conduct visits togther(RN+CHP)
6	Equation 1 for calculation comparison for varied staffing approaches (RN only ,CHP only,Hybrid)	Calculates program costs per the equation provided with Capital costs (C) from the Linda Kizazi research study used to guide estimated government cost for one off capital items matched to governemetn expenditure scales and then mainatined and applied in the equation while variations are made to recurrent costs based on governement expense scales (R)Capital costs (C) .**To use the calculator for s…

## Sheet: 1 Personnel
Estimated Recurrent Personnel Costs of Goverment-led Home Visit Program
Service Unit	Designation	Number of Staff	Civil Service Job Group	Duration of Work (number of months per year)	Basic Salary (KES)	Benefits	Annual Gross Salary (KES)	% Time Other Activities	Total Cost Other Activities	% Time Home Visits	Total Cost Home Visits
RN-CHP Combined Approach
Adminstration	Community Health Strategist	1	H	12	54790	0	657480	0.25	164370	0.75	493110
	Community Health Nurse	1	H	12	54790	0	657480	0	0	1	657480
	Community Health Nurse	8	H	12	54790	0	5259840	0.92	4.83905e+06	0.08	420787
	Facility Nurse or Clinical Officer In-Charge	1	N	12	157674	0	1892088	0.92	1.74072e+06	0.08	151367
Total							8466888		6.74414e+06		1.72274e+06
Field Staff	Community Health Promoter	10		12	15201	0	1824120	0	0	1	1824120
Total							1824120		6.74414e+06		3.54686e+06
Nurse Only Approach
Adminstration	Community Health Strategist	1	H	12	54790	0	657480	0.25	164370	0.75	493110
	Sub County Administrator	1	J	12	66220	0	794640	0.95	754908	0.05	39732
	Facility Nurse or Clinical Officer In-Charge	1	N	12	157674	0	1892088	0.92	1.74072e+06	0.08	151367
Total							3344208		2.66e+06		684209
Field Staff	Community Health nurse	1	H	12	54790	0	657480	0	0	1	657480
	Community Health nurse	8	H	12	54790	0	5259840	0.92	4.83905e+06	0.08	420787
											1.07827e+06
CHP Only Approach
Field Staff	Community Health Promoter	10		12	3500	0	420000	0	0	1	420000
	Community Health Assistants (Supervisors of CHPs)*	1	H	12	54790	0	657480		0	1	657480
	Facility Nurse or Clinical Officer In-Charge	1	N	12	157674	0	1892088		0.92	0.08	151367
Total							420000		0		1.22885e+06
Notes:
*CHPs report to a Community Health Assistant in a spoke and hub model
**Assumes CHPs and RN activities are shared between other programs

## Sheet: 2 Supplies
	Estimated Recurrent Supplies Costs of Goverment-led Home Visit Program
Recurrent Supplies	Quantity	duration	Unit price	Total cost		Total
Community Health Promoter Kit*	1	1	500000	500000	1	500000
Cell Phone Air Time for Communications	1	1	250000	250000	1	250000
				750000		750000
*Notes:Community health promoter kit
Contents
The Community Health Promoter kits in Kenya's Universal Health Coverage (UHC) initiative contains essential items for CHPs to :conduct household screenings, provide basic healthcare, and collect information for policy-making. Contents include a :backpack carrier bag, first aid box, jacket, weighing scale, infrared clinical thermometer, and mid-upper arm circumference tape (pediatric and adult).
Specific components included are:
Essential Equipment: Basic tools for household screening, data collection, and basic healthcare delivery.
Household Screening: Tools like weighing scales and thermometers to assess the health status of individuals within households.
Data Collection: The mid-upper arm circumference tape (MUAC) is used to assess malnutrition, especially in children.
First Aid: The first aid box provides basic supplies for treating minor injuries and illnesses inlcuding dehydration with diarrhoea -Zinc and Oral rehydration solution ,oral amoxycilin for non sever pneumonia ,oral artemehter lumefantrine for non severe malaria
Communication and Support: Jackets and backpacks are practical for carrying their equipment and interaction with the community.
Smartphones and e-CHIS : The smartphones are equipped with the electronic Community Health Information System( e-CHIS) a crucial part of the CHP initiative, enabling them to register households ,collect data and transmit to the MOH platform providing health services effectively.

## Sheet: 3 Transport
	Estimated Recurrent Transport Costs of Goverment-led Home Visit Program
RN-CHP Combined Approach
Staff travel MOH-CHP	2019	No. of Staff	No. of trips	Transport allowance per person	Annual total	% Other activities	total	% Home visit activities	total
Community Health Strategist		1	1095	500	547500	0.75	410625	0.25	136875
Community Health Nurse		1	1095	500	547500	0	0	1	547500
Community Health Nurse		8	21	500	84000	0.92	77280	0.08	6720
Facility Nurse or Clinical Officer In-Charge		1	21	500	10500	0.92	9660	0.08	840
Total					1189500		497565		691935
RN Only Approach
Staff travel MOH Nurse	2019	No. of Staff	No. of trips	Transport allowance per person	Annual total	% Other activities	total	% Home visit activities	total
Community Health Strategist		1	1095	600	657000	0.75	492750	0.25	164250
Community Health Nurse		1	1095	600	657000	0	0	1	657000
Community Health Nurse		8	21	600	100800	0.92	92736	0.08	8064
Facility Nurse or Clinical Officer In-Charge		1	21	600	12600	0.92	11592	0.08	1008
Total					1427400		597078		830322
CHP Only Approach
Staff travel CHP*	2019	No. of Staff	No. of trips	Transport allowance per person	Annual total	% Other activities	total	% Home visit activities	total
Community Health Promoters		10	0	0	0		0		0
Total					0		0		0
*Notes:
CHPs live in the communities where they work; here we assume they are assigned homes within walking distance in the communities where they live
Transport costs can be added if CHPs are needed to travel longer distances

## Sheet: 4 Total Program Cost 3 approach
								Total Estimated Cost Combined approach (RN+CHP)					Total Estimated Cost CHP Only Approach
									Ksh	USD				Ksh	USD
								Capital resources					Capital resources
								Capital building	75478.1	740.054			Capital building	75478.1	740.054
								Capital Program Vehicles	21206.1	207.923			Capital Program Vehicles	21206.1	207.923
								Other Capital Equipment	273027	2677			Other Capital Equipment	273027	2677
								Total	369712	3624.98			Total	369712	3624.98
								Recurrent resources					Recurrent resources
								Personnel	3.54686e+06	34776.6			Personnel	1.22885e+06	12048.7
								transport	830322	8141.21			transport	0	0
								Utilities & communication	435965	4274.59			Utilities & communication	435965	4274.59
								supplies (CHV Kit)	750000	7353.66			supplies (CHV Kit)	750000	7353.66
								Total	5.56315e+06	54546			Total	2.41481e+06	23676.9
								Total Program Cost Home Visits	5.93286e+06	58171			Total Program Cost Home Visits	2.78452e+06	27301.9
								Total No. of estimated home visits	1116	1116			Total No. of estimated home visits	1116	1116
								Cost per home visit	5316.19	52.1246			Cost per home visit	2495.09	24.4641
								Total Estimated Cost RN Only Approach
									Ksh	USD
								Capital resources
								Capital building( container office)	75478.1	740.054
								Capital Program Vehicles	21206.1	207.923
								Other Capital Equipment	273027	2677
								Total	369712	3624.98
								Recurrent resources
								Personnel	1.76248e+06	17280.9
								transport	830322	8141.21
								Utilities & Overheads	435965	4274.59
								supplies	750000	7353.66
								Total	3.77876e+06	37050.3
								Total Program Cost Home Visits	4.14847e+06	40675.3
								Total No. of estimated home visits	1116	1116
								Cost per home visit	3717.27	36.4474

## Sheet: Summarized Comparison Approach
	Goverment Nurse(RN)		Hybrid Model (MOH Nurse+CHP		CHIP only Model
Capital resources	KSH	USD	KSH	USD	KSH	USD
Capital building( container office)	75478.1	740.054	75478.1	740.054	75478.1	740.054
Capital Program Vehicles	21206.1	207.923	21206.1	207.923	21206.1	207.923
Other Capital Equipment	273027	2677	273027	2677	273027	2677
Tablets for Home visits		0	0	0	0	0
Initial/training & mobilization		0	0	0	0	0
Total	369712	3624.98	369712	3624.98	369712	3624.98
Recurrent resources
Personnel	1.76248e+06	17280.9	3.54686e+06	34776.6	1.22885e+06	12048.7
transport	830322	8141.21	830322	8141.21	0	0
Utilities & Overheads	435965	4274.59	435965	4274.59	435965	4274.59
supplies (CHP Kit)	750000	7353.66	750000	7353.66	750000	7353.66
Trainings recurrent	0	0	0	0	0	0
Total	3.77876e+06	37050.3	5.56315e+06	54546	2.41481e+06	23676.9
Total Cost Home Visits	4.14847e+06	40675.3	5.93286e+06	58171	2.78452e+06	27301.9
Total No. of home visits	1116	1116	1116	1116	1116	1116
Cost per home visit	3717.27	36.4474	5316.19	52.1246	2495.09	24.4641
Recurrent cost per visit	3385.99	33.1992	4984.9	48.8764	2163.81	21.2159

## Sheet: 5 Equation 1 Calculator (4)
Models	Total target visits per patient	Target RN visits per patient	Target CHP visits per patient	Number of patients year 1	Months	Est. No. of RN Visits	RN Cost/visit (Recurrent )	Est. No.of CHP Visits	CHP Cost/visit (Recurrent)	Est. % of PRN visits	Est No. PRN visits	Capital cost	Total Cost for first (N) patients to complete their visits
Example 1: Hybrid program: 4 RN, 4 CHP, small level 3 facility, existing program that can be leveraged, low % PRN	8	4	4	100	12	4800	36.45	4800	24.46	0.03	144	2677	300294
Example 2: *CHP only program: 8 visits (8, small level 3 facility, existing program that can be leveraged, higher % PRN)	8	0	8	100	12	0	36.45	9600	24.46	0.1	960	2677	272485
Example 3: Nurse only program: 8 visits (8, small level 3 facility, existing program that can be leveraged, lower % PRN)	8	8	0	100	12	9600	36.45	0	24.46	0	0	2677	352597
													*what you save in just using CHPs, you lose in needing more PRNs in the neonatal period
Total program costs = [Total Capital Costs] + ([number of RN visits] x [**RN per visit cost]) + ([number of CHP visits] x [***CHP per visit cost]) + ([number of PRN RN visits] x [RN per visit cost])
Step 1
First year-Scaling up program
Total cost = capital input costs + #CHP visits (visit cost CHP) + #Nurse visits (visit cost of RN) + #hybrid visits (visit cost of RN+CHP)
***Cost per visit used is the recurrent cost per visits as capital cost is mainatined as constant in column M
Costs to start program in y1 ;Total cost of CHP visits;Total cost of RN visits;Total cost of hybrid approach two )staff conducting visits (RN initially then CHP subsequently
Step 2
All the costs are for the 3 staffing approaches/ models plus the capital (input cost) of starting the program stated
3 Examples varying staff/cadre providing home visits with the following assumption
Providing home visits for a small clinic of 100 people/deliveries per month
Example 1 with the following Assumptions:
*First 4 visits done by RN ;Rest of visits done by CHP (4 visits)
*-Estimating 10% will have high needs babies and require a RN come in addition to the CHP = x visits
Example 2 with the following assumption
All 8 visits done by CHP ; estimating 10% will require additional RN visits
*Cost savings in just using CHPs, are lost in requirement for more PRNs in the neonatal period
Example 3 with the following assumption
All 8 visits doen by RN;no additional RN visits required
