# Supplementary material for: A cost analysis of postpartum home visit programming in Kenya: estimates to aid policymakers
Source: Front Health Serv. 2025 Nov 13;5:1644078. doi: 10.3389/frhs.2025.1644078 (PMC12657431; doi:10.3389/frhs.2025.1644078)
Supplement: Supplementary file 3 [file Table3.xlsx]

## Sheet: Guide Research Cost calculator
	Tab	Details
1	Back ground information	Outlines details of the Linda Kizazi research project whose cost is determined then used to model the approach for governement scale up in supplemental file 2 varied by 3 staffing approaches
2	Costing method and allocation	Outlines the cost categories ,definition of terms (discount rate ,consumer price index ,annualization factor ,annaulized cost,cost adjusted for inflation), details ,assumptions and guidance for this costing and analysis including different considerations such stepping down of cost and prorpritonate distribution of costs using ratios based on unique aspects of the Linda kizazi research project
3	Personell ,utilities ,supplies ,transport,recurrent training	Outlines cost of recurrent components retreived from the Linda Kizazi research project's finance records including individueal items/"ingredients" that were used in costing analysis along with unit cost and formulae for calculating the total cost for each
4	Capital cost	Outlines one off cost for items purchased at the start of the Linda kizazi project to set it up for example buidlings,vehicles,intitial training and formulae to claculate their cost.This total capital cost is used to estimate the governement capital cost by mathcing expenditure scales for the governement for similar capital items and is applied in supplemental file 2 for policy scenario cost calc…
5	Cost summaries (Personell,utilities ,supplies ,transport,recurrent training)	Outlines the final total cost /sum of the respective recurrent items from the Linda Kizazi research project with final total cost of each
6	Capital cost summary	This outlines the final total sum of cost of the capital items to start the Linda Kizazi project
7	Cost summary entire project	This outlines the final total cost of the entire Linda Kizazi project as summation of the total recurrent and total capital cost of the project
8	Research visit cost clinic home	This outlines the Linda Kizazi project cost of conducting 1350 visits in the year of analysis 2019 .The ratio of cost of home visit to :clinci visits is derived from the entire program cost using ratio of number of home visits (1116 ) visits 82.7% :Clinic visits (234)17.3% as proportion of the total 1350 visits in 2019.
9	Research cost per home visit	This utilizes 82.7% of entire project cost allocated to home visits only in 2019 and is then divided by total number of home visits (1116) to determine cost of 1 single Kinda Kizazi Home visist

## Sheet: Background Information
Basic Information
	Background Information
		Year of analysis (Retroscpetive analysis in 2022 )	2019
		Country	KENYA
		Home visits	Linda Kizazi Home Visit
		Country population	54.25 million
		Catchment Population	200000
		Site	Mathare north health centre
		Project	Linda Kizazi
	Economic Information
		Local currency	KES
		Exchange rate/USD	101.99	2019
		Discount rate	0.03
	Entire Project Visits (2018 -2023)	Total visit entire project 2018 to 2023 (Clinic +Home)	3575 (N)
		Total home visits entire project	2327
		Total clinic visits entire project	1248
	Project Vsitis 2019 (January -December)	Total Visit in 2019 ( Clinic +Home)	1350 (N)
			n/N (%)
		Total home visits in 2019	1116 (82.7%)
		Total clinic visits in 2019	234 (17.3%)
	Participant Information	Total Participnata entire project	211 (N)
			n/N (%)
		Total praticipants who received clinic visits only	129 (61.1%)
		total participants who received weekly home visits in addtion to clinic visits	82 (38.9%)
		Median or n (%)			p-value*
		Overall N=187	Home Visits N=72	Clinic Visits Only N=115
	Age at enrollment (years)	28 (24-32)	26 (24-30)	29 (26-33)	0.003
	Married or had steady partner	173 (92.5)	68 (94.4)	105 (91.3)	0.427
	Had secondary or higher education	97 (51.9)	42 (58.3)	55 (47.8)	0.162
	Employed	81 (43.3)	24 (33.3)	57 (49.6)	0.029
	Living with HIV	86 (46.0)	28 (38.9)	58 (50.4)	0.123
	Experienced household crowding (≥3 people/room)	122 (65.6)	48 (66.7)	74 (64.9)	0.806
	* Wilcoxon rank-sum test for continuous variables, Chi-square test for categorical variables. Bold if statistically significant.

## Sheet: Costing method& allocation
Cost categories		Assumptions/ costing method	Allocation criteria/ notes
Capital
Buildings		The container at Mathare North health centre was assumed to have a useful life years of 25 years (mortization period) similar to that of a building	From General project cost the building cost has been stepped down to Linda Kizazi home visit using % of home visits; with the No. of the home visits in the whole project in the year ofcosting being used as the denominator
Vehicles		Annualized reolacement value; The vehicle 30% of the annualised value was assumed to have been used by MTCV. This is treated as general project cost	From General project cost; the 30% of the replacement has been stepped down to the Linda Kizazihome visit using % of home visits
Equipment		Training>=$100 cost was determined; Assumed a discount rate of 3%	The general equipment purchase price was be adjusted for inflation and then stepped down using the % of home visit however, cost for equipment specific to home visit intervention was allocated directly at 100% to the home visit intervention.
Training, non-recurrent		Training>=$100 cost was determined; Assumed a discount rate of 3%	The non recurrent training costs were allocated directly 100% to the home visit intervention
Recurrent
Personnel		Total staff time used; Interviewed health staff to determine activity specific allocation	Step-down allocation using % of total staff approach; staff cost specific to home visit were allocated directly at 100% to the home visits.
Utilities, communication		Electricity, water, sewerage, internet, telephone, mail, insurance (not vehicle or staff) cost was determined by month or year depending on availability	The General project costs of utilities & communication will be stepped down using the % Linda Kizazi home visits.
Supplies, non-medical		To be costed for each home vs clinic visit	Step-down allocation using % of total staff approach
Maintenance /Repairs		Office Building repairs were assumed to paid together with the rent, Equipment and vehicle repairs/maitenance was assumed to be 10% of their replacement value	The general project cost is stepped down to Linda kizazi home visit using the % of visits in the year of costing
Training/meetings, recurrent		No recuurent trainings were conducted after the initial treatment
Transport		Included fuel and vehicle insurance; allocated per annum transport cost to each intervention	Allocated directly to home visit intervention using % of home visits
Home Vs Clinic related Cost		The Resource utilization by a Home or Clinic visit is assumed to be proportional to the number of Home & Clinic Visits conducted.	Home & Clinic visit specific costs will be allocated directly at 100% to MCTV home & Clinic visit. Shared cost between Home & Clinic Visit will be allocated to Home visit at 82.7% being the number of Home visits in 2019 (1116) as proportion of total visits for Linda KizaziProject in 2019 (1350) and at 17.3% to Clinic visit, being the number of clinic visits in 2019 (234) as a proportion of all vi…
Models comparison Analysis ( Registerd Nurse-RN , Community Health Promoter- CHP ,Combined)		For Models Costs computations, the assumption will be that the Capital costs assumed to be fixed ( Fixed Cost= FC) and Recurrent costs are assumed to be Variable ( Variable Cost= VC); therefore Total cost for each model will be calculated as followa; TC = FC + VC.	For All the Variable costs ( VC) we will use the MOH payment rates; Personell;Current Recommneded Cost (CRC) salary scale for nurses working in level III health facilities, Transport; transport reimbursement based on CRC rates for similar cadre of staff, Supplies; cost of supplies used for similar activity & Similar to communication & utilities. Fixed Cost; Building, Vehicles & other capital item…
Definition of Terms
Discount Rate		discounting is the concept of assigning a lower future value to a capital asset compared to its present value . It is based on the time value of money, which suggests that the future value of a capital asset is worth less than its present value. discount rate is the rate of interest used to determine present value of a capital asset in the future.
Consumer Price index		CPI measures the average change in prices of consumer goods & services in a market over time .
Annualization factor		Annualization factor is used to determine annualized cost, and is calculated using the expected lifespan of an asset and the assumed discount rate
Total Financial cost		Depreciated cost of a capital asset based on its purchase or replacement value or more generally, the actual finanacial outlays for the goods, resources and services purchased..
Total Aanualized cost		This is the equivalent annual cost of capital asset; which combines both economic ( opportuinity cost) and financial ( depreciation) costs
Total Cost Adjusted for inflation		The purchase price of an item adjusted to take care of the inflation.

## Sheet: Personnel
2019
KENYA
Service Unit	Designation	Number of staff	Duration of work (number of months per year)	Basic Salary	Benefits	Annual Gross Salary	Used in Linda Kizazi project (%)	Total Linda Kizazi project	Total	Total
									clinic Visit	Home visit
Adminstration	Clinician Clinic Visit	1	12	105000	0	1260000	0.94	1184400	1184400
	Clinician Home Visit	1	12	105000	0	1260000	0.06	75600	0	75600			Allocation Parameter Home Vs Clinic Visits
	Coordinator	1	12	195000	0	2340000	0.6	1404000	242892	1161108			No. of clinic visits in 2019		234	0.173333
	PI-Paeditrician	1	12		0	0	0.08	0	0				No. of home visits ( Including Day 4 visits) in 2019		1116	0.826667
	PI-Obstetrician,Gynaecologist	1	12		0	0	0.08	0	0				Total No. of all Visits in 2019		1350
	Data manager	1	12	95000	0	1140000	0.8	912000	157776	754224			Total No. of clinic visits in whole project		1248
Total						6000000		3576000	1585068	1990932			Total No. of home visits in whole project		2327
Field Staff	Peer counsellor	3	12	45000	0	1620000	1	1620000	280260	1339740
	Nurses home visit	6	12	80000	0	5760000	1	5760000		5760000
	Nurses clinic visit	2	12	80000	0	1920000	0.94	1804800	1804800	0
	Clinic Nurses relieving home visit nurse on leave	2	12	80000	0	1920000	0.06	115200	0	115200
Total						17220000		9300000	2085060	7214940
								12876000	3670128	9205872

## Sheet: utilities
2019
KENYA
Utilities	item	quanty	unit price	total	Used in Linda Kizazi project (%)	Total	Total	Total
							clinic Visit	Home visit
Communication	Staff Communication Airtime	12	16500	198000	1	198000	34254	163746
	Data bundles Mathare clinic offfice	12	3000	36000	1	36000	6228	29772			Allocation Parameter Home Vs Clinic Visits
	Data bundles KPS offfice -Upperhill	12	2666.66	31999.9	1	31999.9	5535.99	26463.9			No. of clinic visits in 2019		234	0.173333
				266000		266000	46018	219982			No. of home visits ( Including Day 4 visits) in 2019		1116	0.826667
Electricity,water, gabbage & Sewerage	Administrative overheads mathare site office	12	5000	60000	1	60000	10380	49620			Total No. of all Visits in 2019		1350
	electricity upper hill office	12	4395	52740	1	52740	9124.02	43616			Total No. of clinic visits in whole project		1248
	water upper hill office	12	1176	14112	1	14112	2441.38	11670.6			Total No. of home visits in whole project		2327
				126852		126852	21945.4	104907
Repairs & maitenance	duration	annual cost		total	Used in MTCV project (%)	Total
container refurbishement	1	96160		96160	1	96160	16635.7	79524.3
equipment repairs	1	38152.6		38152.6	1	38152.6	6600.39	31552.2
				134313		134313	23236.1	111076

## Sheet:  supplies
2019
KENYA
Office Supplies	Quantity	duration	Unit price per month	Total cost	Used in Linda Kizazi project (%)	Total	Total	Total
							clinic Visit	Home visit		Allocation Parameter Home Vs Clinic Visits
Paper for printing	4	12	625	30000	1	30000	5190	24810		No. of clinic visits in 2019		234	0.173333
Toner for printing Coloured Printer (4 tonners *4 year quaters)	4	12	4666.67	224000	1	224000	38752	185248		No. of home visits ( Including Day 4 visits) in 2019		1116	0.826667
Pens	24	12	58.3333	16800	1	16800	2906.4	13893.6		Total No. of all Visits in 2019		1350
Total						270800	46848.4	223952		Total No. of clinic visits in whole project		1248
Non- Medical supplies	Quantity	duration	Unit price	Total cost	Used in MTCV project (%)	Total				Total No. of home visits in whole project		2327
Sterile Swabs		1	17200	17200	1	17200	2975.6	14224.4
Cotton wool		1	14800	14800	1	14800	2560.4	12239.6
Lab Supplies		1	348161	348161	1	348161	60231.8	287929
AAA Btteries		1	1974	1974	1	1974	341.502	1632.5
Cleaning supplies		1	1310	1310	1	1310	226.63	1083.37
CJHR supplies		1	288881	288881	1	288881	49976.5	238905
				672326		672326	116312	556014
Food Supplies	Total visits	duration (months)	Unit price per month	Total cost	Used in MTCV project (%)	Total
Refreshmnets for caregivers and child during the clinic visit	234	1	110	25740	1	25740	25740
Day 4 post delivery home visit package (diapers and groceries/dry stores)	138	1	600	82800	1	82800		82800
				108540		108540	25740	82800

## Sheet: Transport
2019
KENYA							Total	Total			Allocation Parameter Home Vs Clinic Visits
Program Vehicles		Quantity	unit cost	total cost	Used in Linda Kizazi project (%)	MTCV Total Cost	clinic Visit	Home visit			No. of clinic visits in 2019		234	0.173333
											No. of home visits ( Including Day 4 visits) in 2019		1116	0.826667
vehicle repairs		1	65000	65000	0.3	19500	3373.5	16126.5			Total No. of all Visits in 2019		1350
vehicle insurance		1	25000	25000	0.3	7500	1297.5	6202.5			Total No. of clinic visits in whole project		1248
fuel cost		1	15000	180000	0.3	54000	9342	44658			Total No. of home visits in whole project		2327
Total				270000		81000	14013	66987
Staff home Visits	2019	No. of Staff	No. of visits	transport allowance per person	Annual total		Used in MTCV project (%)	Total Cost	Total	Total
									clinic Visit
Home visit participant incentive		1	1116	300	334800		1	334800	0	334800
Home visit nurse transport reimbursemnt		1	1116	300	334800		1	334800	0	334800
Home visit Peer conselor transport reimbursemnt		1	1116	300	334800		1	334800	0	334800
Day 4 Home Visit reimbursement		1	134	600	80400		1	80400	0	80400
Total					669600			1084800	0	1084800
Participants Clinic Vists travel	2019	No. of participants	No. of visits	Allowance per visit per person	total		Used in MTCV project (%)	Total Cost	clinic Visit	Home Visit
Clinic visit participant reimbursement		1	234	600	140400		1	140400	140400	0
Total					140400			140400	140400	0
							14013	1292187

## Sheet: Capital
2019
KENYA
Capital building	Room	Year	Building space (m2)	replacement value	Total cost	useful life years	annualization factor	total fiancial cost	total annualized	Total cost adjusted for inflation	Used in MTCV project (%)	MTCV program cost	Total	Total			Allocation Parameter Home Vs Clinic Visits
													clinic Visit	Home visit			No. of clinic visits in 2019		234	0.173333
	mathere hospital site container	2019	1	1500000	1500000	25	17.4131	60000	86141.8	91267.4	1	91267.4	15789.3	75478.1			No. of home visits ( Including Day 4 visits) in 2019		1116	0.826667
Total					1500000			60000	86141.8			91267.4	15789.3	75478.1			Total No. of all Visits in 2019		1350
Program Capital Vehicles		Acquisition year	quantity	Purchase price	Total cost	useful life years	annualization factor	total fiancial cost	total annualized		intervention use (%)	MTCV program total cost					Total No. of clinic visits in whole project		1248
																	Total No. of home visits in whole project		2327
	shared vehicle		1	600000	600000	8	7.01969	75000	85473.8		0.3	25642.1	4436.09	21206.1	Discount rate-r is 3%
															0.03
Total					600000							25642.1	4436.09	21206.1	CPI-consumer price index
Capital Equipment	model/make	Acquisition year	quantity	Purchase price	Total cost	useful life years	annualization factor	total financial cost	Total cost	Total cost adjusted for inflation	Used in MTCV project (%)	MTCV program total cost			CPI, 2018	CPI, 2019	price Adjustment index
															97.98	103.81	1.0595
Thermometers			4	360	1440	5	4.57971	288	314.431	333.14	1	333.14	57.6332	275.507
Weighing scales - baby			2	25862	51724	8	7.01969	6465.5	7368.41	7806.85	1	7806.85	1350.58	6456.26
Weighing scales - Adult			1	64655	64655	8	7.01969	8081.88	9210.52	9758.56	1	9758.56	1688.23	8070.33
Blood pressure machines			2	5220	10440	8	7.01969	1305	1487.24	1575.74	1	1575.74	272.603	1303.14
Pulse oximeters			2	6206.9	12413.8	7	6.23028	1773.4	1992.49	2111.05	1	2111.05	365.212	1745.84
Study tablets for data collection (Home visit)			4	24999	99996	5	4.57971	19999.2	21834.6	23133.8	0.75	17350.3	0	17350.3
Study tablets for data collection (clinic visit)			4	24999	99996	5	4.57971	19999.2	21834.6	23133.8	0.25	5783.45	5783.45	0
Study tablets for data collection (Home visit)			3	21300	63900	5	4.57971	12780	13952.9	14783.1	0.75	11087.3	0	11087.3
Study tablets for data collection (clinic visit)			3	21300	63900	5	4.57971	12780	13952.9	14783.1	0.25	3695.77	3695.77	0
Study tablets for data collection (Home visit)			2	22999	45998	5	4.57971	9199.6	10043.9	10641.5	0.75	7981.13	0	7981.13
Study tablets for data collection (clinic visit)			2	22999	45998	5	4.57971	9199.6	10043.9	10641.5	0.25	2660.38	2660.38	0
Study telephones to contact participants - Home			4	3250	13000	5	4.57971	2600	2838.61	3007.51	0.75	2255.63	0	2255.63
Study telephones to contact participants - Clinic			1	9850	9850	5	4.57971	1970	2150.79	2278.77	0.25	569.692	0	569.692
Desktop			3	23750	71250	5	4.57971	14250	15557.8	16483.5	1	16483.5	2851.64	13631.8
Steel cabinets for filing			3	23750	71250	10	8.5302	7125	8352.67	8849.67	1	8849.67	1530.99	7318.68
Office desks			3	12825	38475	10	8.5302	3847.5	4510.44	4778.82	1	4778.82	826.737	3952.09
Office desks			3	16650	49950	10	8.5302	4995	5855.66	6204.09	1	6204.09	1073.31	5130.78
Office chairs			3	6800	20400	10	8.5302	2040	2391.5	2533.8	1	2533.8	438.348	2095.45
Office chairs			3	7875	23625	10	8.5302	2362.5	2769.57	2934.37	1	2934.37	507.645	2426.72
Computer			4	123200	492800	5	4.57971	98560	107605	114008	1	114008	19723.4	94284.5
Printer			1	92800	92800	5	4.57971	18560	20263.3	21469	1	21469	3714.14	17754.9
Cooler Box with Straps - 6L			4	3405	13620	5	4.57971	2724	2973.99	3150.95	1	3150.95	545.114	2605.83
Cooler Box with Straps - 6L			3	2759	8277	5	4.57971	1655.4	1807.32	1914.86	1	1914.86	331.271	1583.59
Wooden Shorr Board			1	22400	22400	5	4.57971	4480	4891.14	5182.17	1	5182.17	896.516	4285.66
Examination Coach			2	15000	30000	10	8.5302	3000	3516.92	3726.18	1	3726.18	644.629	3081.55
Lenovo Thinkpad Laptop			1	197095	197095	7	6.23028	28156.4	31635	33517.3	1	33517.3	5798.5	27718.8
Lenovo Thinkpad Laptop			1	123200	123200	7	6.23028	17600	19774.4	20951	1	20951	3624.52	17326.5
Lenovo Thinkpad Laptop			1	123200	123200	7	6.23028	17600	19774.4	20951	1	20951	3624.52	17326.5
Lenovo Thinkpad Laptop			1	123200	123200	7	6.23028	17600	19774.4	20951	1	20951	3624.52	17326.5
Lenovo Thinkpad Laptop			1	123200	123200	7	6.23028	17600	19774.4	20951	1	20951	3624.52	17326.5
Total					2.20805e+06			368597	408253	432545		381526	69254.1	312271	381526
Building Rental	Room	Year	quantity	Rent per month	Adjusted for inflation	total annual rent	intervention use (%)	program total cost
upper hill office	upper hill office	2019	1	99000		1188000	0.3	356400				356400	61657.2	294743
training/mobilization capital	Year	staff designation	No. of staff	duration	unit cost	total	useful life years	annualization factor	Financial	annualised	program use (%)	program total cost
Linda kizazi introductory training	2019	study staff	20	5	2500	250000	5	4.57971	50000	54588.6	1	54588.6	9443.84	45144.8
Community Advisory board (Mathare) Tea and snacks	2019	community	28	1	600	16800	5	4.57971	0	3668.36	1	3668.36	634.626	3033.73
Facility Sensitization-Mathare Drink and snack	2019	Facility staff	40	1	150	6000	5	4.57971	0	1310.13	1	1310.13	226.652	1083.48
Total									50000	59567.1		59567.1	10305.1	49262

## Sheet: RecurrentTraining
2019
KENYA
Program Trainings	Year	Attendees (e.g. IP nurses, admin etc)	Duration (days)	No. of participants	where held	Per diem/transport allowance	hotel cost ( conference package e.t.c)	Total cost	Used in linda Kizazi project (%)	Total
								0		0
								0		0
								0		0
								0		0
								0		0
								0		0
								0		0
								0		0
								0		0
								0		0
								0		0
								0		0
Program Meetings	Year	Attendees (e.g. IP nurses, admin etc)	Duration (days)	No. of participants	where held	Per diem	hotel cost ( conference package e.t.c)	Total cost	Used in MTCV project (%)	Total
								0		0
								0		0
								0		0
								0		0
								0		0
								0		0
								0		0
								0		0
								0		0
								0		0
								0		0
								0		0

## Sheet: Cost Summarypersonel
Year	2019
Country	KENYA
project	Linda Kizazi
	Personnel category	KSH	USD
	Administration	3576000	35062.3
	Field staff	9300000	91185.4
	Total	12876000	126248

[truncated: 8 more sheets: Cost summaryTransport, Costs_summary_utilities, Cost Summarysupplies, CostSummaryTraining, Cost SummaryCapital, Cost Summary Entire project, ResearchVisit cost_Clinic_Home , Research Cost Per Home Visit]
